# Supplementary material for: The Association of Total Meat Intake with Cardio-Metabolic Disease Risk Factors and Measures of Sub-Clinical Atherosclerosis in an Urbanising Community of Southern India: A Cross-Sectional Analysis for the APCAPS Cohort
Source: Nutrients. 2024 Mar 5;16(5):746. doi: 10.3390/nu16050746 (PMC10934090; doi:10.3390/nu16050746)
Supplement: Supplementary file 1 [file nutrients-16-00746-s001.zip]

Archive with 1 entries (1 files):
- nutrients-2888250-supplementary.pdf
